# Supplementary material for: No Telescoping Effect with Dual Tendon Vibration
Source: PLoS One. 2016 Jun 15;11(6):e0157351. doi: 10.1371/journal.pone.0157351 (PMC4909295; doi:10.1371/journal.pone.0157351)
Supplement: S1 File — ‘Exp. 2_localisation task’ sheet: average localisation errors (cm) for each participant (n = 15), for condition (or vibration site, i.e. triceps, biceps, dual, none) and for target (i.e. fingertip, wrist, elbow). ‘Exp. 2_perceived arm length’ sheet: average perceived arm length (cm) for each participant (n = 15), for condition (i.e. real, triceps, biceps, dual, none) and for arm segment (i.e. hand, forearm). ‘Exp.2 _visual task’ sheet: ratings for the visual scale for each participant (n = 15) and for condition (or vibration site, i.e. triceps, biceps, dual, none). ‘Exp.2 _self-report’ sheet: self-report for each participant (n = 15) and for condition (or vibration site, i.e. triceps, biceps, dual, none), both about the illusion of movement (‘Movement’) and the illusion of change in shape or length (‘Shape or length’) of the vibrated arm. (XLSX) [file pone.0157351.s002.xlsx]

## Sheet: Exp. 1
		x axis				y axis
	participants	triceps	biceps	dual	none	triceps	biceps	dual	none
	1	6.6	4.1375	6.3875	3.925	4.1	-0.6625	2.2125	-0.0875
	2	7.7125	-0.225	3.575	1.05	5.7625	-9.7625	-1.8	-1.5375
	3	4.5625	-1.8375	1.875	-0.3125	6.9	-3.4375	3.35	0.625
	4	6.4375	3.575	6	3.325	3.625	-7.475	0.05	-0.65
	5	7.075	1.575	5.225	4.4375	1.1125	-8.3625	-1.9875	-2.2625
	6	7.15	3.275	3.725	5.3125	1.5625	-5.9	-1.85	-0.9375
	7	4.175	-1.375	2.0125	1.2	3.275	-2.3125	-1.3125	-0.3
	8	4.5625	1.3375	2.4875	0.525	6.275	-5.575	-2.8375	-3.2875
	9	4.7375	2.2625	4.125	2.85	2.1875	-3.4125	2.3625	1.225
	10	7.0625	4.25	7.55	4.925	7.2375	2.375	6.3375	3.1625
	11	6.7375	1.075	2.9625	0.2875	3.3125	4.625	2.875	1.325
	12	8.325	2.5375	6.95	3.0625	2.6375	-5.825	-2.325	-3.2875
	13	6.0875	3.1375	6.3125	2.3625	2.8375	-9.4875	-5.2625	-6.025

## Sheet: Exp. 2_localisation task
	Finger localisation		x axis				y axis
		participants	triceps	biceps	dual	none	triceps	biceps	dual	none
		1	11.6	-8.72	4.48	3.02	-2.68	-3.48	-7.08	-3.54
		2	10.4	-2.96	3.68	0.9	-2.22	-8.68	-5.56	-4.46
		3	7.82	-2.58	5.28	-1.64	-6.46	-10.72	-5.92	-9.76
		4	16.54	-6.17647	3.17647	3.52941	-1.7	-12.2894	-8.23529	-3
		5	8.5	0.62	4.96	0.58	0.193548	-6.76	-2.32	-0.98
		6	12.7	0.14	10	4.24	2	-5.83333	-2.54167	1.3
		7	6.88	-8.96	2.88	0.4	-1.36	-13.2	-7.84	-0.72
		8	13.68	0.64	6.32	4.08	-9.92	-7.28	-10.08	-7.12
		9	2.26087	-3.82609	-0.782609	-0.173913	-8.43478	-11.8261	-10.087	-3.3913
		10	9.81818	4.36364	12.7273	5.63636	-3.45455	-4.18182	-4.36364	-4.27273
		11	5.54	2.45455	2.81818	2.72727	-7.18182	-4.63636	-4.63636	-6.36364
		12	13.1818	-0.363636	9.45455	7.36364	-3.90909	-7.36364	-5.81818	0.454545
		13	19.0909	7.63636	11.2727	9.09091	0.181818	-1.27273	0.272727	3.90909
		14	9.81818	1.81818	7	3.36364	-3.90909	-3.72727	-2.63636	-0.727273
		15	13.2174	-2.43478	3.56522	1.65217	-1.47826	-8.52174	-3.47826	-5.30435
	Wrist localisation		x axis				y axis
		participants	triceps	biceps	dual	none	triceps	biceps	dual	none
		1	6.18	-6.96	4.82	2.32	-2.8	-2.1	-5.68	-2.88
		2	10	-1.56	6.98	1.5	-0.36	-5.3	-3.96	-2.28
		3	10	-0.18	2.7	0.26	-2.66	-7.14	-1.62	-5.42
		4	11.8	-6	4.05882	1.88235	3.22	-5.41176	-2	0.598824
		5	2.34	-3.42	0.12	-4.18	4.89355	-0.32	2.76	3.18
		6	8.7	0.75	8.29167	-0.26	-0.416667	-4.70833	-2.45833	2.48
		7	2	-8.96	1.28	-5.44	4.64	-6.56	1.44	8.64
		8	6.56	-1.36	2.08	-1.52	-4.32	-2.72	-5.76	-3.2
		9	-0.96	-3.52	-0.64	-4.8	1.36	2.2	1.28	3.68
		10	0.347826	-2.95652	1.3913	0.434783	-2.78261	-4.95652	-2.6087	2.08
		11	4.63636	1.90909	6	1.63636	0.636364	-1.63636	-2.45455	0.272727
		12	13.9091	-1.90909	6.45455	3.72727	5.27273	-2	-1.36364	7.27273
		13	0.66	4.81818	6.09091	5	3	2.72727	-0.545455	4.90909
		14	8.90909	3.36364	6.81818	2	-1	5.90909	0.909091	2.54545
		15	8.43478	-2.6087	2	0.608696	1.73913	-3.13043	1.21739	-1.3913
	Elbow localisation		x axis				y axis
		participants	triceps	biceps	dual	none	triceps	biceps	dual	none
		1	-0.42	-0.3	1.2	1.92	-3.86	-3.66	-2.42	-2.3
		2	8	5.54	6.84	6.16	-1.62	-2.88	0.04	-0.82
		3	-2.12	-4.44	-2.32	-4.46	-1.52	-4.4	-1.8	-2.84
		4	5.32	1.47765	5.58824	6.22471	-3.1	-7.23529	-6.64706	-5.11765
		5	-9.16129	-11.42	-10.84	-8.82	1.41935	1.15	1.02	1.02
		6	3.58333	1.95833	3.875	0.42	-1.54167	-1.97917	-1.20833	-2.24
		7	-4.16	-3.76	-4.16	-7.12	2	-1.1	2.4	2.64
		8	-0.96	-3.52	-0.64	-4.8	1.36	2.2	1.28	3.68
		9	-2.78261	-4.86957	-0.434783	-0.347826	1.13043	-0.543478	2.34783	3.82609
		10	-0.636364	1.36364	-1.45455	-1.27273	1.45455	1.81818	0.363636	-1.45455
		11	4.45455	0.454545	3	4.18182	-1.72727	-2.5	-0.272727	-1.81818
		12	10.7273	1.27273	9.72727	7.72727	6.54545	-1.13636	-2.27273	-1.72727
		13	6.18182	2.36364	0.636364	4.63636	0.545455	1.59091	0.636364	0.727273
		14	8.81818	6.18182	9	6.90909	5.72727	6.025	7.63636	7.16
		15	0.695652	-1.82609	-1.13043	-0.695652	-2.17391	-4.13043	0.26	-4.78261

## Sheet: Exp. 2_perceived arm length
	Hand (finger to wrist)	participants	real	triceps	biceps	dual	none
		1	20	16.1	20.2	20.9	17.9
		2	17.5	18.3	18	20.3	17.4
		3	17.2	14.2	15	12.3	13.2
		4	18.0445	11.9362	12.339	15.0973	14.3001
		5	20.0312	14.3829	12.9548	14.3122	14.8196
		6	19.8486	19.6847	19.0704	19.2873	17.8711
		7	19.1541	11.4719	14.1219	11.2778	8.26382
		8	19.8917	14.0236	14.336	14.251	15.2417
		9	16.556	10.7296	10.3429	11.2015	11.4158
		10	17.0863	11.6608	12.7287	13.3666	11.2175
		11	18.8184	10.4288	13.5095	12.6104	12.2316
		12	20.4293	14.3849	15.6045	14.9136	12.9804
		13	16.1412	11.1947	11.2849	14.5958	13.4688
		14	15.7787	13.3553	15.7607	13.7053	12.5577
		15	15.8263	11.8365	11.1766	10.9896	12.0532
	Forearm (wrist to elbow)	participants	real	triceps	biceps	dual	none
		1	34	29.1	41	28	33
		2	28	26.6	34	26.4	32
		3	23.3	17.9	18.9	21.1	19.5
		4	25.8238	28.0651	31.5633	30.1564	32.6572
		5	25.4246	25.0025	19.4307	23.5043	26.0633
		6	23.6878	23.6703	22.4165	20.1898	27.4318
		7	27.247	26.6657	27.3162	23.4443	31.5483
		8	22.6416	14.3486	17.3616	15.4964	15.1807
		9	22.2122	16.7846	17.8604	18.1655	21.2864
		10	24.7508	20.3889	21.7075	17.6406	23.836
		11	22.6453	25.436	25.1973	25.795	26.4863
		12	25.3936	22.4908	27.6226	28.5889	34.7343
		13	21.3685	20.505	20.5191	17.9227	24.7507
		14	19.8184	15.0314	16.5004	16.7748	20.1939
		15	22.1441	20.887	23.2841	20.8419	23.9474

## Sheet: Exp.2_visual task
	participants	triceps	biceps	dual	none
	1	9	5	7	7
	2	6	7	8	6
	3	6	5	7	6
	4	3	9	7	6
	5	8	9	7	8
	6	7	5	5	8
	7	5	11	3	9
	8	4	7	5	8
	9	7	7	8	6
	10	8	7	5	6
	11	5	10	7	6
	12	8	10	4	6
	13	7	4	3	6
	14	10	7	10	8
	15	8	8	9	7

## Sheet: Exp.2_self-report
		Movement				Shape or length
	participants	triceps	biceps	dual	none	triceps	biceps	dual	none
	1	up	down	down	nothing	nothing	shorter	nothing	nothing
	2	up	down	nothing	nothing	nothing	nothing	fingers longer	nothing
	3	nothing	nothing	nothing	nothing	nothing	strange	nothing	nothing
	4	up	down	away	nothing	shorter	longer	nothing	nothing
	5	nothing	away	nothing	nothing	nothing	nothing	fatter and shorter	nothing
	6	nothing	away	nothing	nothing	nothing	longer	longer	nothing
	7	nothing	away	towards body	nothing	nothing	longer	shorter	nothing
	8	up	glass moving away	glass moving away	nothing	shorter	shorter	shorter	nothing
	9	nothing	nothing	nothing	nothing	curved	curved	nothing	nothing
	10	forward	forward	forward	nothing	longer	longer	curled up	nothing
	11	up and down	up and down	nothing	nothing	shorter	longer	nothing	nothing
	12	down	forward	side (right)	nothing	nothing	longer	nothing	nothing
	13	up	down	down	nothing	nothing	nothing	narrower	nothing
	14	nothing	waving	nothing	nothing	nothing	longer	nothing	nothing
	15	side (left)	side (right)	nothing	nothing	nothing	nothing	nothing	nothing
